# Supplementary material for: Geographical accessibility and spatial coverage modelling of public health care network in rural and remote India
Source: PLoS One. 2020 Oct 21;15(10):e0239326. doi: 10.1371/journal.pone.0239326 (PMC7577445; doi:10.1371/journal.pone.0239326)
Supplement: S1 File — (XLSX) [file pone.0239326.s001.xlsx]

## Sheet: updatedsfacilitycoordinatenew3
Name of subcentre	Block	Latitude	Longitude	Type	Population coverage	Ambulatory Services	Immunization Services	Delivery Services	Inpatient Services	No. of health workers	Ambulatory care	Immunization care	Delivery	Inpatient	No. of oupatients seen in 1 day average	No. of days worked per year	Average no of outpatient visits/ capita/year	No. of inpatients seen in 1 day	Average no of inpatient visits/capita/year	No. of deliveries conducted in 1 day	Average no of deliveries/capita/year	NO. of immunizations conducted in 1 day	Average no of immunizations/capita/year	Beds	Average Length of Stay	Bed Occupancy rate
Facility 1	Mandi	33.8154	74.2444	Hospital	171640	Yes	Yes	No	Yes	30	38863	1198	109	4798	106.474	365	0.226422	13.1452	0.0279539	0.29863	0.00063505	3.28219	0.00697973	30	3.5	153.361
Facility 2	Mendhar	33.6427	74.1316	Hospital	195478	Yes	Yes	Yes	Yes	37	9765	1421	1193	21560	26.7534	365	0.0499545	59.0685	0.110294	3.26849	0.00610299	3.89315	0.00726936	30	4.1	807.269
Facility 3	Surankote	33.6357	74.2907	Hospital	162831	Yes	Yes	Yes	Yes	33	122289	4548	433	4103	335.038	365	0.751018	11.2411	0.0251979	1.1863	0.0026592	12.4603	0.0279308	30	3.1	116.158
Facility 4	DH	33.7735	74.0985	Hospital	529949	Yes	Yes	Yes	Yes	86	241091	30204	6483	16924	660.523	365	0.454932	46.3671	0.0319351	17.7616	0.0122333	82.7507	0.0569942	200	4.2	97.371
Facility 5	Surankote	33.6615	74.3142	PHC	33000	Yes	Yes	Yes	Yes	8	4976	1722	35	66	13.6329	365	0.150788	0.180822	0.002	0.0958904	0.00106061	4.71781	0.0521818	5	1.9	6.87123
Facility 6	Surankote	33.6329	74.3634	PHC	25000	Yes	Yes	Yes	Yes	7	3638	1115	28	35	9.96712	365	0.14552	0.0958904	0.0014	0.0767123	0.00112	3.05479	0.0446	5	2.1	4.0274
Facility 7	Mandi	33.8417	74.3322	PHC	19000	Yes	Yes	Yes	Yes	3	3987	1298	89	259	10.9233	365	0.209842	0.709589	0.0136316	0.243836	0.00468421	3.55616	0.0683158	5	1.4	19.8685
Facility 8	Mandi	33.8011	74.1387	PHC	23726	Yes	Yes	Yes	Yes	7	4876	1432	29	98	17.1088	285	0.205513	0.34386	0.00413049	0.101754	0.00122229	5.02456	0.0603557	5	1	5.36986
Facility 9	Surankote	33.6837	74.4295	PHC	17215	Yes	Yes	Yes	Yes	5	7458	580	34	85	26.1684	285	0.433227	0.298246	0.00493755	0.119298	0.00197502	2.03509	0.0336915	5	1	4.65753
Facility 10	Mandi	33.7392	74.0863	PHC	34050	Yes	Yes	Yes	Yes	8	6786	1567	2	96	23.8105	285	0.199295	0.336842	0.00281938	0.00701754	5.87372e-05	5.49825	0.0460206	5	1	5.26027
Facility 11	Surankote	33.7118	74.2227	PHC	46530	Yes	Yes	Yes	Yes	11	5722	1330	25	262	15.6767	365	0.122974	0.717808	0.00563078	0.0684932	0.000537288	3.64384	0.0285837	5	2.2	31.5836
Facility 12	Mendhar	33.6648	74.1648	PHC	33000	Yes	Yes	Yes	Yes	7	13897	2209	58	125	48.7614	285	0.421121	0.438596	0.00378788	0.203509	0.00175758	7.75088	0.0669394	5	1	6.84932
Facility 13	Mandi	33.7699	74.073	PHC	21180	Yes	Yes	Yes	Yes	8	5109	1401	24	88	13.9973	365	0.241218	0.241096	0.00415486	0.0657534	0.00113314	3.83836	0.0661473	5	1.7	8.19726
Facility 14	Mendhar	33.6604	74.0804	PHC	29705	Yes	Yes	Yes	Yes	10	11275	1987	49	109	30.8904	365	0.379566	0.29863	0.00366942	0.134247	0.00164955	5.44384	0.0668911	5	2.4	14.3342
Facility 15	Mandi	33.9084	74.2504	PHC	17878	Yes	Yes	Yes	Yes	4	3986	1209	69	489	13.986	285	0.222956	1.71579	0.0273521	0.242105	0.00385949	4.24211	0.067625	5	1	26.7945
Facility 16	Mendhar	33.5118	74.1944	PHC	4378	Yes	Yes	Yes	Yes	4	3021	857	22	87	10.6	285	0.690041	0.305263	0.0198721	0.077193	0.00502513	3.00702	0.195751	5	1	4.76712
Facility 17	Mendhar	33.5783	74.2137	PHC	15000	Yes	Yes	Yes	Yes	8	7654	1324	29	284	20.9699	365	0.510267	0.778082	0.0189333	0.0794521	0.00193333	3.6274	0.0882667	5	2.2	34.2356
Facility 18	Mendhar	33.6132	74.2897	PHC	9600	Yes	Yes	Yes	Yes	8	7211	1373	26	82	19.7562	365	0.751146	0.224658	0.00854167	0.0712329	0.00270833	3.76164	0.143021	5	2.3	10.3342
Facility 19	Mendhar	33.6294	74.2159	PHC	25375	Yes	Yes	Yes	Yes	9	10676	1789	39	81	37.4596	285	0.420729	0.284211	0.00319212	0.136842	0.00153695	6.27719	0.0705025	5	1	4.43836
Facility 20	Mandi	33.7657	74.1595	PHC	37024	Yes	Yes	Yes	Yes	6	6676	1572	27	131	18.2904	365	0.180315	0.358904	0.00353825	0.0739726	0.000729257	4.30685	0.0424589	5	1.9	13.6384
Facility 21	Surankote	33.722	74.3055	PHC	35000	Yes	Yes	Yes	Yes	7	11135	928	64	0	30.5068	365	0.318143	0	0	0.175342	0.00182857	2.54247	0.0265143	5	0	0
Facility 22	Surankote	33.746	74.2187	PHC	5328	Yes	Yes	No	Yes	3	3213	1456	0	17	11.2737	285	0.603041	0.0596491	0.00319069	0	0	5.10877	0.273273	4	1	1.16438
Facility 23	Surankote	33.7671	74.267	PHC	4350	Yes	Yes	Yes	Yes	1	2748	1207	31	60	9.64211	285	0.631724	0.210526	0.0137931	0.108772	0.00712644	4.23509	0.277471	4	1	4.10959
Facility 24	Mandi	33.8218	74.2749	PHC	3450	Yes	Yes	Yes	No	2	1092	671	13	NA	3.83158	285	0.316522	NA	NA	0.045614	0.00376812	2.35439	0.194493	NA	NA	NA
Facility 25	Mendhar	33.6245	74.0471	PHC	3670	Yes	Yes	Yes	Yes	2	2875	769	25	59	10.0877	285	0.783379	0.207018	0.0160763	0.0877193	0.00681199	2.69825	0.209537	4	1	4.0411
Facility 26	Surankote	33.7287	74.1812	PHC	5765	Yes	Yes	Yes	No	3	3459	1305	17	NA	12.1368	285	0.6	NA	NA	0.0596491	0.00294883	4.57895	0.226366	NA	NA	NA
Facility 27	Surankote	33.7321	74.2025	PHC	3710	Yes	Yes	Yes	No	2	1773	834	16	NA	6.22105	285	0.477898	NA	NA	0.0561404	0.00431267	2.92632	0.224798	NA	NA	NA
Facility 28	Surankote	33.6778	74.3197	PHC	3200	Yes	Yes	Yes	No	2	1499	680	25	NA	5.25965	285	0.468438	NA	NA	0.0877193	0.0078125	2.38596	0.2125	NA	NA	NA
Facility 29	Mendhar	33.6939	74.1222	PHC	4989	Yes	Yes	No	Yes	1	3210	914	NA	38	11.2632	285	0.643416	0.133333	0.00761676	NA	NA	3.20702	0.183203	3	1	3.47032
Facility 30	Mandi	33.8361	74.2709	PHC	3002	Yes	Yes	No	No	2	865	701	NA	NA	3.03509	285	0.288141	NA	NA	NA	NA	2.45965	0.233511	NA	NA	NA
Facility 31	Mendhar	33.5892	74.2621	PHC	2120	Yes	Yes	No	Yes	2	1766	267	NA	23	6.19649	285	0.833019	0.0807018	0.0108491	NA	NA	0.936842	0.125943	2	1	3.15068
Facility 32	Surankote	33.6837	74.4054	PHC	4735	Yes	Yes	No	Yes	2	2060	769	20	NA	7.22807	285	0.435058	NA	NA	0.0701754	0.00422386	2.69825	0.162408	2	1	NA
Facility 33	Mendhar	33.5959	74.3018	PHC	2455	Yes	Yes	No	Yes	1	1876	778	NA	18	6.58246	285	0.764155	0.0631579	0.00733198	NA	NA	2.72982	0.316904	1	1	4.93151
Facility 34	Mendhar	33.6896	74.2058	PHC	4272	Yes	Yes	Yes	Yes	2	3421	723	12	21	12.0035	285	0.800796	0.0736842	0.00491573	0.0421053	0.00280899	2.53684	0.169242	2	1	2.87671
Facility 35	Surankote	33.6948	74.2592	PHC	2533	Yes	Yes	No	Yes	1	2564	689	0	NA	8.99649	285	1.01224	NA	NA	0	0	2.41754	0.272009	NA	NA	NA
Facility 36	Mandi	33.7853	74.1472	PHC	2530	Yes	Yes	No	Yes	2	1876	643	NA	NA	6.58246	285	0.741502	NA	NA	NA	NA	2.25614	0.25415	NA	NA	NA
Facility 37	Mandi	33.8098	74.1854	PHC	2900	Yes	Yes	Yes	No	2	1675	704	11	NA	5.87719	285	0.577586	NA	NA	0.0385965	0.0037931	2.47018	0.242759	NA	NA	NA
Facility 38	Mandi	33.8282	74.2326	PHC	1968	Yes	Yes	No	Yes	1	1202	356	NA	NA	4.21754	285	0.610772	NA	NA	NA	NA	1.24912	0.180894	NA	NA	NA
Facility 39	Mendhar	33.6158	74.2546	PHC	3126	Yes	Yes	No	Yes	2	2876	723	NA	27	10.0912	285	0.920026	0.0947368	0.00863724	NA	NA	2.53684	0.231286	2	1	3.69863
Facility 40	Surankote	33.7003	74.3206	PHC	2130	Yes	Yes	Yes	Yes	2	3164	1415	52	5	11.1018	285	1.48545	0.0175439	0.00234742	0.182456	0.0244131	4.96491	0.664319	1	1	1.36986
Facility 41	Mandi	33.826	74.191	PHC	1845	Yes	Yes	Yes	Yes	2	1103	411	16	48	3.87018	285	0.597832	0.168421	0.0260163	0.0561404	0.00867209	1.44211	0.222764	1	1	13.1507
Facility 42	Mendhar	33.6666	73.9299	PHC	2982	Yes	Yes	Yes	Yes	2	2453	721	19	26	8.60702	285	0.822602	0.0912281	0.00871898	0.0666667	0.00637156	2.52982	0.241784	2	1	3.56164
Facility 43	Mandi	33.7346	74.0491	PHC	3477	Yes	Yes	No	Yes	2	1357	561	NA	NA	4.7614	285	0.390279	NA	NA	NA	NA	1.96842	0.161346	NA	NA	NA
Facility 44	Mandi	33.828	74.0802	PHC	6075	Yes	Yes	No	Yes	2	2933	1023	NA	NA	10.2912	285	0.482798	NA	NA	NA	NA	3.58947	0.168395	NA	NA	NA
Facility 45	Mandi	33.7909	74.2086	PHC	3450	Yes	Yes	No	Yes	2	1806	699	NA	56	6.33684	285	0.523478	0.196491	0.0162319	NA	NA	2.45263	0.202609	2	1	7.67123
Facility 46	Mendhar	33.584	74.2088	Subcenter	1610	Yes	Yes	No	No	3	1012	456	NA	NA	3.55088	285	0.628571	NA	NA	NA	NA	1.6	0.28323	NA	NA	NA
Facility 47	Mendhar	33.6059	74.1157	Subcenter	4772	Yes	Yes	No	No	3	2430	868	NA	NA	8.52632	285	0.50922	NA	NA	NA	NA	3.04561	0.181894	NA	NA	NA
Facility 48	Mandi	33.7348	74.1286	Subcenter	3100	Yes	Yes	No	No	3	2078	913	NA	NA	7.29123	285	0.670323	NA	NA	NA	NA	3.20351	0.294516	NA	NA	NA
Facility 49	Mendhar	33.6379	74.247	Subcenter	1595	Yes	Yes	No	No	1	1200	492	NA	NA	4.21053	285	0.752351	NA	NA	NA	NA	1.72632	0.308464	NA	NA	NA
Facility 50	Mendhar	33.6637	74.2394	Subcenter	4198	Yes	Yes	No	No	3	2312	756	NA	NA	8.11228	285	0.550738	NA	NA	NA	NA	2.65263	0.180086	NA	NA	NA
Facility 51	Mendhar	33.6391	74.2286	Subcenter	4432	Yes	Yes	No	No	1	2101	789	NA	NA	7.37193	285	0.474052	NA	NA	NA	NA	2.76842	0.178023	NA	NA	NA
Facility 52	Mendhar	33.6023	74.2127	Subcenter	3600	Yes	Yes	No	No	3	1528	734	NA	NA	5.3614	285	0.424444	NA	NA	NA	NA	2.57544	0.203889	NA	NA	NA
Facility 53	Mendhar	33.6278	74.2268	Subcenter	2850	Yes	Yes	No	No	3	1307	598	NA	NA	4.58596	285	0.458596	NA	NA	NA	NA	2.09825	0.209825	NA	NA	NA
Facility 54	Mendhar	33.6433	74.101	Subcenter	4002	Yes	Yes	No	No	3	2200	823	NA	NA	7.7193	285	0.549725	NA	NA	NA	NA	2.88772	0.205647	NA	NA	NA
Facility 55	Surankote	33.687	74.241	Subcenter	3110	Yes	Yes	No	No	3	1498	756	NA	NA	5.25614	285	0.481672	NA	NA	NA	NA	2.65263	0.243087	NA	NA	NA
Facility 56	Mandi	33.7291	74.1613	Subcenter	2400	Yes	Yes	No	No	3	987	653	NA	NA	3.46316	285	0.41125	NA	NA	NA	NA	2.29123	0.272083	NA	NA	NA
Facility 57	Mandi	33.7154	74.1513	Subcenter	4055	Yes	Yes	No	No	4	2765	901	NA	NA	9.70175	285	0.681874	NA	NA	NA	NA	3.1614	0.222195	NA	NA	NA
Facility 58	Surankote	33.7478	74.2416	Subcenter	1795	Yes	Yes	No	No	1	525	212	NA	NA	1.84211	285	0.292479	NA	NA	NA	NA	0.74386	0.118106	NA	NA	NA
Facility 59	Mandi	33.8548	74.2251	Subcenter	1360	Yes	Yes	No	No	2	856	342	NA	NA	3.00351	285	0.629412	NA	NA	NA	NA	1.2	0.251471	NA	NA	NA
Facility 60	Surankote	33.7059	74.3316	Subcenter	1710	Yes	Yes	No	No	1	700	188	NA	NA	2.45614	285	0.409357	NA	NA	NA	NA	0.659649	0.109942	NA	NA	NA
Facility 61	Mandi	33.8411	74.2208	Subcenter	1200	Yes	Yes	No	No	1	799	321	NA	NA	2.80351	285	0.665833	NA	NA	NA	NA	1.12632	0.2675	NA	NA	NA
Facility 62	Surankote	33.702	74.3097	Subcenter	1660	Yes	Yes	No	No	1	667	228	NA	NA	2.34035	285	0.401807	NA	NA	NA	NA	0.8	0.137349	NA	NA	NA
Facility 63	Mendhar	33.5641	74.1727	Subcenter	2280	Yes	Yes	No	No	3	1021	578	NA	NA	3.58246	285	0.447807	NA	NA	NA	NA	2.02807	0.253509	NA	NA	NA
Facility 64	Mendhar	33.5729	74.1789	Subcenter	920	Yes	Yes	No	No	3	978	276	NA	NA	3.43158	285	1.06304	NA	NA	NA	NA	0.968421	0.3	NA	NA	NA
Facility 65	Mendhar	33.5238	74.1356	Subcenter	778	Yes	Yes	No	No	1	963	146	NA	NA	3.37895	285	1.23779	NA	NA	NA	NA	0.512281	0.187661	NA	NA	NA
Facility 66	Mendhar	33.6868	74.1533	Subcenter	2570	Yes	Yes	No	No	3	1567	475	NA	NA	5.49825	285	0.609728	NA	NA	NA	NA	1.66667	0.184825	NA	NA	NA
Facility 67	Mandi	33.7953	74.2516	Subcenter	5500	Yes	Yes	Yes	No	2	3201	912	17	NA	11.2316	285	0.582	NA	NA	0.0596491	0.00309091	3.2	0.165818	NA	NA	NA
Facility 68	Surankote	33.6373	74.4034	Subcenter	1689	Yes	Yes	No	No	2	1929	493	NA	NA	6.76842	285	1.1421	NA	NA	NA	NA	1.72982	0.291889	NA	NA	NA
Facility 69	Surankote	33.6224	74.3777	Subcenter	805	Yes	Yes	No	No	3	965	241	NA	NA	3.38596	285	1.19876	NA	NA	NA	NA	0.845614	0.299379	NA	NA	NA
Facility 70	Surankote	33.7401	74.3084	Subcenter	3981	Yes	Yes	Yes	No	3	1772	811	16	NA	6.21754	285	0.445114	NA	NA	0.0561404	0.00401909	2.84561	0.203718	NA	NA	NA
Facility 71	Surankote	33.6044	74.4194	Subcenter	1794	Yes	Yes	No	No	2	1846	522	NA	NA	6.47719	285	1.02899	NA	NA	NA	NA	1.83158	0.29097	NA	NA	NA
Facility 72	Mendhar	33.6354	74.1617	Subcenter	3400	Yes	Yes	No	No	1	2123	923	NA	NA	7.44912	285	0.624412	NA	NA	NA	NA	3.2386	0.271471	NA	NA	NA
Facility 73	Surankote	33.665	74.2911	Subcenter	1950	Yes	Yes	No	No	3	1719	684	NA	NA	6.03158	285	0.881538	NA	NA	NA	NA	2.4	0.350769	NA	NA	NA
Facility 74	Mandi	33.8702	74.1781	Subcenter	2034	Yes	Yes	No	No	2	1100	723	NA	NA	3.85965	285	0.540806	NA	NA	NA	NA	2.53684	0.355457	NA	NA	NA
Facility 75	Mandi	33.7155	74.0263	Subcenter	3125	Yes	Yes	No	No	3	2123	811	NA	NA	7.44912	285	0.67936	NA	NA	NA	NA	2.84561	0.25952	NA	NA	NA
Facility 76	Mandi	33.7694	74.1861	Subcenter	5300	Yes	Yes	Yes	No	3	2989	964	17	NA	10.4877	285	0.563962	NA	NA	0.0596491	0.00320755	3.38246	0.181887	NA	NA	NA
Facility 77	Mandi	33.7823	74.0532	Subcenter	1775	Yes	Yes	No	No	3	763	308	NA	NA	2.67719	285	0.429859	NA	NA	NA	NA	1.0807	0.173521	NA	NA	NA
Facility 78	Mandi	33.8526	74.1849	Subcenter	2215	Yes	Yes	No	No	3	901	476	NA	NA	3.1614	285	0.406772	NA	NA	NA	NA	1.67018	0.214898	NA	NA	NA
Facility 79	Mandi	33.8533	74.1983	Subcenter	3670	Yes	Yes	No	No	2	2314	789	NA	NA	8.1193	285	0.630518	NA	NA	NA	NA	2.76842	0.214986	NA	NA	NA
Facility 80	Mendhar	33.6812	74.0878	Subcenter	3475	Yes	Yes	Yes	No	3	2987	835	18	NA	10.4807	285	0.859568	NA	NA	0.0631579	0.00517986	2.92982	0.240288	NA	NA	NA
Facility 81	Mendhar	33.6509	74.1578	Subcenter	2863	Yes	Yes	No	No	3	1843	832	NA	NA	6.46667	285	0.64373	NA	NA	NA	NA	2.9193	0.290604	NA	NA	NA
Facility 82	Mendhar	33.6545	74.1414	Subcenter	3560	Yes	Yes	No	No	3	2001	945	NA	NA	7.02105	285	0.562079	NA	NA	NA	NA	3.31579	0.265449	NA	NA	NA
Facility 83	Mendhar	33.6645	74.1997	Subcenter	2698	Yes	Yes	No	No	3	2310	789	NA	NA	8.10526	285	0.85619	NA	NA	NA	NA	2.76842	0.292439	NA	NA	NA
Facility 84	Mandi	33.7961	74.1142	Subcenter	4365	Yes	Yes	No	No	3	2897	923	NA	NA	10.1649	285	0.663688	NA	NA	NA	NA	3.2386	0.211455	NA	NA	NA
Facility 85	Surankote	33.6342	74.3116	Subcenter	3310	Yes	Yes	No	No	3	2332	788	0	NA	8.18246	285	0.704532	NA	NA	0	0	2.76491	0.238066	NA	NA	NA
Facility 86	Mandi	33.7859	74.1579	Subcenter	3250	Yes	Yes	No	No	3	1987	798	NA	NA	6.97193	285	0.611385	NA	NA	NA	NA	2.8	0.245538	NA	NA	NA
Facility 87	Mendhar	33.6248	74.1765	Subcenter	3200	Yes	Yes	No	No	1	1898	935	NA	NA	6.65965	285	0.593125	NA	NA	NA	NA	3.2807	0.292187	NA	NA	NA
Facility 88	Mendhar	33.7017	74.1	Subcenter	2095	Yes	Yes	No	No	2	1421	769	NA	NA	4.98596	285	0.678282	NA	NA	NA	NA	2.69825	0.367064	NA	NA	NA
Facility 89	Mendhar	33.6656	74.0572	Subcenter	2830	Yes	Yes	No	No	1	1674	790	NA	NA	5.87368	285	0.591519	NA	NA	NA	NA	2.77193	0.279152	NA	NA	NA
Facility 90	Mendhar	33.6926	74.0577	Subcenter	3790	Yes	Yes	No	No	3	1789	874	NA	NA	6.27719	285	0.472032	NA	NA	NA	NA	3.06667	0.230607	NA	NA	NA
Facility 91	Surankote	33.6695	74.2504	Subcenter	4730	Yes	Yes	No	No	3	1705	925	NA	NA	5.98246	285	0.360465	NA	NA	NA	NA	3.24561	0.19556	NA	NA	NA
Facility 92	Surankote	33.6178	74.3377	Subcenter	1774	Yes	Yes	No	No	3	1435	329	NA	NA	5.03509	285	0.808906	NA	NA	NA	NA	1.15439	0.185457	NA	NA	NA
Facility 93	Surankote	33.6292	74.3369	Subcenter	1163	Yes	Yes	No	No	3	1293	257	NA	NA	4.53684	285	1.11178	NA	NA	NA	NA	0.901754	0.22098	NA	NA	NA
Facility 94	Mandi	33.8293	74.211	Subcenter	4051	Yes	Yes	No	No	2	2987	833	NA	NA	10.4807	285	0.737349	NA	NA	NA	NA	2.92281	0.205628	NA	NA	NA
Facility 95	Surankote	33.6336	74.3768	Subcenter	615	Yes	Yes	No	No	1	355	71	NA	NA	1.24561	285	0.577236	NA	NA	NA	NA	0.249123	0.115447	NA	NA	NA
Facility 96	Surankote	33.7114	74.2767	Subcenter	4560	Yes	Yes	Yes	No	3	2179	817	10	NA	7.64561	285	0.477851	NA	NA	0.0350877	0.00219298	2.86667	0.179167	NA	NA	NA
Facility 97	Mandi	33.7315	74.1111	Subcenter	5000	Yes	Yes	No	No	2	3120	924	NA	NA	10.9474	285	0.624	NA	NA	NA	NA	3.24211	0.1848	NA	NA	NA
Facility 98	Surankote	33.7297	74.2403	Subcenter	1512	Yes	Yes	No	No	3	1341	416	NA	NA	4.70526	285	0.886905	NA	NA	NA	NA	1.45965	0.275132	NA	NA	NA
Facility 99	Surankote	33.7258	74.2514	Subcenter	1566	Yes	Yes	No	No	1	700	293	NA	NA	2.45614	285	0.446999	NA	NA	NA	NA	1.02807	0.187101	NA	NA	NA
Facility 100	Surankote	33.7135	74.3142	Subcenter	3853	Yes	Yes	Yes	No	3	2045	683	25	NA	7.17544	285	0.530755	NA	NA	0.0877193	0.00648845	2.39649	0.177264	NA	NA	NA
Facility 101	Surankote	33.7486	74.1743	Subcenter	2623	Yes	Yes	No	No	3	1900	699	NA	NA	6.66667	285	0.724361	NA	NA	NA	NA	2.45263	0.266489	NA	NA	NA
Facility 102	Surankote	33.7563	74.1925	Subcenter	3209	Yes	Yes	No	No	2	2017	706	NA	NA	7.07719	285	0.628545	NA	NA	NA	NA	2.47719	0.220006	NA	NA	NA
Facility 103	Mendhar	33.4545	74.1438	Subcenter	132	Yes	Yes	No	No	1	670	97	NA	NA	2.35088	285	5.07576	NA	NA	NA	NA	0.340351	0.734848	NA	NA	NA
Facility 104	Mendhar	33.6286	74.2832	Subcenter	3525	Yes	Yes	No	No	3	1987	674	NA	NA	6.97193	285	0.563688	NA	NA	NA	NA	2.36491	0.191206	NA	NA	NA
Facility 105	Surankote	33.6445	74.4237	Subcenter	1050	Yes	Yes	No	No	2	1615	506	NA	NA	5.66667	285	1.5381	NA	NA	NA	NA	1.77544	0.481905	NA	NA	NA
Facility 106	Surankote	33.6734	74.4355	Subcenter	1150	Yes	Yes	No	No	1	478	151	NA	NA	1.67719	285	0.415652	NA	NA	NA	NA	0.529825	0.131304	NA	NA	NA
Facility 107	Mandi	33.7974	74.261	Subcenter	4931	Yes	Yes	No	No	2	3200	887	NA	NA	11.2281	285	0.648956	NA	NA	NA	NA	3.11228	0.179882	NA	NA	NA
Facility 108	Mandi	33.7736	74.2207	Subcenter	3000	Yes	Yes	No	No	2	2109	643	NA	NA	7.4	285	0.703	NA	NA	NA	NA	2.25614	0.214333	NA	NA	NA
Facility 109	Mandi	33.7922	74.2731	Subcenter	2504	Yes	Yes	No	No	3	1127	567	NA	NA	3.95439	285	0.45008	NA	NA	NA	NA	1.98947	0.226438	NA	NA	NA
Facility 110	Mendhar	33.6354	74.1214	Subcenter	3177	Yes	Yes	No	No	1	2210	734	NA	NA	7.75439	285	0.695625	NA	NA	NA	NA	2.57544	0.231036	NA	NA	NA
Facility 111	Surankote	33.6143	74.3514	Subcenter	500	Yes	Yes	No	No	3	467	253	NA	NA	1.6386	285	0.934	NA	NA	NA	NA	0.887719	0.506	NA	NA	NA
Facility 112	Mandi	33.8291	74.2487	Subcenter	1270	Yes	Yes	No	No	1	678	458	NA	NA	2.37895	285	0.533858	NA	NA	NA	NA	1.60702	0.36063	NA	NA	NA
Facility 113	Surankote	33.681	74.2952	Subcenter	4000	Yes	Yes	No	No	1	432	396	NA	NA	1.51579	285	0.108	NA	NA	NA	NA	1.38947	0.099	NA	NA	NA
Facility 114	Surankote	33.6489	74.3676	Subcenter	1695	Yes	Yes	No	No	1	444	153	NA	NA	1.55789	285	0.261947	NA	NA	NA	NA	0.536842	0.0902655	NA	NA	NA
Facility 115	Mandi	33.8275	74.1384	Subcenter	3520	Yes	Yes	No	No	2	2109	743	NA	NA	7.4	285	0.599148	NA	NA	NA	NA	2.60702	0.21108	NA	NA	NA
Facility 116	Mandi	33.8034	74.3126	Subcenter	1580	Yes	Yes	No	No	3	854	320	NA	NA	2.99649	285	0.540506	NA	NA	NA	NA	1.12281	0.202532	NA	NA	NA
Facility 117	Surankote	33.7032	74.2075	Subcenter	2380	Yes	Yes	No	No	3	608	190	NA	NA	2.13333	285	0.255462	NA	NA	NA	NA	0.666667	0.0798319	NA	NA	NA
Facility 118	Mendhar	33.5756	74.0564	Subcenter	945	Yes	Yes	No	No	3	876	443	NA	NA	3.07368	285	0.926984	NA	NA	NA	NA	1.55439	0.468783	NA	NA	NA
Facility 119	Mandi	33.708	74.0429	Subcenter	2252	Yes	Yes	Yes	No	1	1034	432	13	NA	3.62807	285	0.459147	NA	NA	0.045614	0.00577265	1.51579	0.191829	NA	NA	NA
Facility 120	Surankote	33.6667	74.3635	Subcenter	2660	Yes	Yes	Yes	No	3	745	610	11	NA	2.61404	285	0.280075	NA	NA	0.0385965	0.00413534	2.14035	0.229323	NA	NA	NA
Facility 121	Mandi	33.8063	74.1616	Subcenter	3890	Yes	Yes	No	No	3	2675	767	NA	NA	9.38596	285	0.687661	NA	NA	NA	NA	2.69123	0.197172	NA	NA	NA
Facility 122	Mandi	33.9125	74.2933	Subcenter	927	Yes	Yes	No	No	2	743	347	NA	NA	2.60702	285	0.80151	NA	NA	NA	NA	1.21754	0.374326	NA	NA	NA
Facility 123	Mandi	33.8717	74.2453	Subcenter	2096	Yes	Yes	No	No	1	1043	476	NA	NA	3.65965	285	0.497615	NA	NA	NA	NA	1.67018	0.227099	NA	NA	NA
Facility 124	Surankote	33.6473	74.3382	Subcenter	2123	Yes	Yes	No	No	3	1649	493	NA	NA	5.78596	285	0.776731	NA	NA	NA	NA	1.72982	0.232219	NA	NA	NA
Facility 125	Mandi	33.8539	74.3295	Subcenter	2743	Yes	Yes	No	No	1	5831	466	NA	NA	20.4596	285	2.12577	NA	NA	NA	NA	1.63509	0.169887	NA	NA	NA
Facility 126	Mandi	33.8801	74.3444	Subcenter	890	Yes	Yes	No	No	2	654	589	NA	NA	2.29474	285	0.734831	NA	NA	NA	NA	2.06667	0.661798	NA	NA	NA
Facility 127	Mandi	33.8281	74.3134	Subcenter	3990	Yes	Yes	No	No	2	2314	798	NA	NA	8.1193	285	0.57995	NA	NA	NA	NA	2.8	0.2	NA	NA	NA
Facility 128	Mandi	33.7694	74.1861	Subcenter	5300	Yes	Yes	Yes	No	3	4129	934	34	NA	14.4877	285	0.779057	NA	NA	0.119298	0.00641509	3.27719	0.176226	NA	NA	NA
Facility 129	Mandi	33.7863	74.3301	Subcenter	1328	Yes	Yes	No	No	1	722	478	NA	NA	2.53333	285	0.543675	NA	NA	NA	NA	1.67719	0.35994	NA	NA	NA
Facility 130	Surankote	33.6458	74.2684	Subcenter	2400	Yes	Yes	No	No	2	1423	677	NA	NA	4.99298	285	0.592917	NA	NA	NA	NA	2.37544	0.282083	NA	NA	NA
Facility 131	Mendhar	33.6755	74.2365	Subcenter	2190	Yes	Yes	No	No	3	1987	634	NA	NA	6.97193	285	0.907306	NA	NA	NA	NA	2.22456	0.289498	NA	NA	NA
Facility 132	Mendhar	33.5842	74.2947	Subcenter	1215	Yes	Yes	No	Yes	3	1687	745	11	NA	5.9193	285	1.38848	NA	NA	0.0385965	0.0090535	2.61404	0.613169	NA	NA	NA
Facility 133	Surankote	33.7219	74.2625	Subcenter	2013	Yes	Yes	No	No	1	576	133	0	NA	2.02105	285	0.28614	NA	NA	0	0	0.466667	0.0660705	NA	NA	NA
Facility 134	Mendhar	33.7218	74.0581	Subcenter	1230	Yes	Yes	Yes	No	3	1674	723	18	NA	5.87368	285	1.36098	NA	NA	0.0631579	0.0146341	2.53684	0.587805	NA	NA	NA
Facility 135	Mendhar	33.6472	74.1312	Subcenter	5348	Yes	Yes	No	No	1	4897	1147	NA	NA	17.1825	285	0.915669	NA	NA	NA	NA	4.02456	0.214473	NA	NA	NA
Facility 136	Mendhar	33.5849	74.2596	Subcenter	1775	Yes	Yes	No	No	1	1356	536	NA	NA	4.75789	285	0.763944	NA	NA	NA	NA	1.8807	0.301972	NA	NA	NA
Facility 137	Mendhar	33.55	74.2034	Subcenter	1350	Yes	Yes	No	No	2	1295	429	NA	NA	4.54386	285	0.959259	NA	NA	NA	NA	1.50526	0.317778	NA	NA	NA
Facility 138	Mendhar	33.614	74.2628	Subcenter	3126	Yes	Yes	No	No	1	2998	878	NA	NA	10.5193	285	0.959053	NA	NA	NA	NA	3.0807	0.28087	NA	NA	NA
Facility 139	Mendhar	33.6456	74.1824	Subcenter	6672	Yes	Yes	No	No	1	5985	1321	NA	NA	21	285	0.897032	NA	NA	NA	NA	4.63509	0.197992	NA	NA	NA
Facility 140	Mendhar	33.6399	74.2017	Subcenter	5030	Yes	Yes	No	No	3	4789	1201	NA	NA	16.8035	285	0.952087	NA	NA	NA	NA	4.21404	0.238767	NA	NA	NA
Facility 141	Mendhar	33.6296	74.1783	Subcenter	5175	Yes	Yes	No	No	1	4002	1148	NA	NA	14.0421	285	0.773333	NA	NA	NA	NA	4.02807	0.221836	NA	NA	NA
Facility 142	Mendhar	33.5848	74.1818	Subcenter	2950	Yes	Yes	No	No	2	1984	719	NA	NA	6.9614	285	0.672542	NA	NA	NA	NA	2.52281	0.243729	NA	NA	NA
Facility 143	Mendhar	33.675	74.1452	Subcenter	1980	Yes	Yes	No	No	1	1746	694	NA	NA	6.12632	285	0.881818	NA	NA	NA	NA	2.43509	0.350505	NA	NA	NA
Facility 144	Mendhar	33.5978	74.0519	Subcenter	1683	Yes	Yes	Yes	No	1	1539	634	15	NA	5.4	285	0.914439	NA	NA	0.0526316	0.00891266	2.22456	0.376708	NA	NA	NA
Facility 145	Mendhar	33.5918	74.1464	Subcenter	2825	Yes	Yes	Yes	No	3	2650	467	19	NA	9.29825	285	0.938053	NA	NA	0.0666667	0.00672566	1.6386	0.16531	NA	NA	NA
Facility 146	Mendhar	33.6114	74.2147	Subcenter	522	Yes	Yes	No	No	1	601	203	NA	NA	2.10877	285	1.15134	NA	NA	NA	NA	0.712281	0.388889	NA	NA	NA
Facility 147	Mendhar	33.5254	74.2053	Subcenter	650	Yes	Yes	No	No	2	421	218	NA	NA	1.47719	285	0.647692	NA	NA	NA	NA	0.764912	0.335385	NA	NA	NA
Facility 148	Mendhar	33.6951	74.1436	Subcenter	1552	Yes	Yes	No	No	1	987	456	NA	NA	3.46316	285	0.635954	NA	NA	NA	NA	1.6	0.293814	NA	NA	NA
Facility 149	Mandi	33.7689	74.0398	Subcenter	5220	Yes	Yes	No	No	1	3008	996	NA	NA	10.5544	285	0.576245	NA	NA	NA	NA	3.49474	0.190805	NA	NA	NA
Facility 150	Mandi	33.8658	74.262	Subcenter	816	Yes	Yes	No	No	1	610	334	NA	NA	2.14035	285	0.747549	NA	NA	NA	NA	1.17193	0.409314	NA	NA	NA
Facility 151	Mandi	33.8486	74.2768	Subcenter	1629	Yes	Yes	No	No	2	1190	447	NA	NA	4.17544	285	0.73051	NA	NA	NA	NA	1.56842	0.274401	NA	NA	NA
Facility 152	Mandi	33.8967	74.2515	Subcenter	1325	Yes	Yes	No	No	1	801	558	NA	NA	2.81053	285	0.604528	NA	NA	NA	NA	1.95789	0.421132	NA	NA	NA
Facility 153	Mandi	33.8544	74.3006	Subcenter	1836	Yes	Yes	No	No	2	1189	667	NA	NA	4.17193	285	0.647603	NA	NA	NA	NA	2.34035	0.36329	NA	NA	NA
Facility 154	Mandi	33.7572	74.1279	Subcenter	1985	Yes	Yes	No	No	3	1256	598	NA	NA	4.40702	285	0.632746	NA	NA	NA	NA	2.09825	0.301259	NA	NA	NA
Facility 155	Mandi	33.726	74.1436	Subcenter	4055	Yes	Yes	No	No	3	2033	768	NA	NA	7.13333	285	0.501356	NA	NA	NA	NA	2.69474	0.189396	NA	NA	NA
Facility 156	Mandi	33.7335	74.0652	Subcenter	3800	Yes	Yes	No	No	3	2789	712	NA	NA	9.78596	285	0.733947	NA	NA	NA	NA	2.49825	0.187368	NA	NA	NA
Facility 157	Mandi	33.7101	74.0886	Subcenter	3300	Yes	Yes	No	No	2	1876	689	NA	NA	6.58246	285	0.568485	NA	NA	NA	NA	2.41754	0.208788	NA	NA	NA
Facility 158	Mandi	33.8326	74.1084	Subcenter	1760	Yes	Yes	No	No	1	1378	657	NA	NA	4.83509	285	0.782955	NA	NA	NA	NA	2.30526	0.373295	NA	NA	NA
Facility 159	Mandi	33.7999	74.0464	Subcenter	2860	Yes	Yes	No	No	1	1755	584	NA	NA	6.15789	285	0.613636	NA	NA	NA	NA	2.04912	0.204196	NA	NA	NA
Facility 160	Mandi	33.8309	74.2809	Subcenter	1453	Yes	Yes	No	No	2	689	426	NA	NA	2.41754	285	0.474191	NA	NA	NA	NA	1.49474	0.293187	NA	NA	NA
Facility 161	Surankote	33.6544	74.386	Subcenter	3400	Yes	Yes	No	No	1	3102	645	NA	NA	10.8842	285	0.912353	NA	NA	NA	NA	2.26316	0.189706	NA	NA	NA
Facility 162	Surankote	33.712	74.4112	Subcenter	597	Yes	Yes	Yes	No	2	904	203	10	NA	3.17193	285	1.51424	NA	NA	0.0350877	0.0167504	0.712281	0.340034	NA	NA	NA
Facility 163	Surankote	33.6736	74.4517	Subcenter	1163	Yes	Yes	No	No	3	1784	487	NA	NA	6.25965	285	1.53396	NA	NA	NA	NA	1.70877	0.418745	NA	NA	NA
Facility 164	Surankote	33.6675	74.3212	Subcenter	1200	Yes	Yes	No	No	1	550	495	NA	NA	1.92982	285	0.458333	NA	NA	NA	NA	1.73684	0.4125	NA	NA	NA
Facility 165	Surankote	33.6778	74.3197	Subcenter	3200	Yes	Yes	Yes	No	2	429	137	0	NA	1.50526	285	0.134063	NA	NA	0	0	0.480702	0.0428125	NA	NA	NA
Facility 166	Surankote	33.6696	74.3338	Subcenter	1740	Yes	Yes	Yes	No	2	1612	771	10	NA	5.65614	285	0.926437	NA	NA	0.0350877	0.00574713	2.70526	0.443103	NA	NA	NA
Facility 167	Surankote	33.6571	74.3535	Subcenter	1250	Yes	Yes	No	No	2	1094	407	NA	NA	3.8386	285	0.8752	NA	NA	NA	NA	1.42807	0.3256	NA	NA	NA
Facility 168	Surankote	33.6899	74.4613	Subcenter	1150	Yes	Yes	No	No	3	301	100	NA	NA	1.05614	285	0.261739	NA	NA	NA	NA	0.350877	0.0869565	NA	NA	NA
Facility 169	Surankote	33.7106	74.4274	Subcenter	800	Yes	Yes	No	No	2	360	57	NA	NA	1.26316	285	0.45	NA	NA	NA	NA	0.2	0.07125	NA	NA	NA
Facility 170	Mendhar	33.6228	74.2191	Subcenter	3200	Yes	Yes	Yes	No	3	2281	687	22	NA	8.00351	285	0.712812	NA	NA	0.077193	0.006875	2.41053	0.214688	NA	NA	NA
Facility 171	Surankote	33.6154	74.3299	Subcenter	2310	Yes	Yes	Yes	No	2	1787	495	17	NA	6.27018	285	0.773593	NA	NA	0.0596491	0.00735931	1.73684	0.214286	NA	NA	NA
Facility 172	Surankote	33.7518	74.2736	Subcenter	2030	Yes	Yes	No	No	1	818	96	NA	NA	2.87018	285	0.402956	NA	NA	NA	NA	0.336842	0.0472906	NA	NA	NA
Facility 173	Surankote	33.6871	74.284	Subcenter	3850	Yes	Yes	Yes	No	3	1768	762	24	NA	6.20351	285	0.459221	NA	NA	0.0842105	0.00623377	2.67368	0.197922	NA	NA	NA
Facility 174	Mandi	33.7751	74.1668	Subcenter	710	Yes	Yes	No	No	1	498	317	NA	NA	1.74737	285	0.701408	NA	NA	NA	NA	1.11228	0.446479	NA	NA	NA
Facility 175	Mandi	33.8603	74.2435	Subcenter	1837	Yes	Yes	No	No	3	1243	528	NA	NA	4.3614	285	0.676647	NA	NA	NA	NA	1.85263	0.287425	NA	NA	NA
Facility 176	Mandi	33.7657	74.1191	Subcenter	315	Yes	Yes	No	No	2	245	189	NA	NA	0.859649	285	0.777778	NA	NA	NA	NA	0.663158	0.6	NA	NA	NA
Facility 177	Surankote	33.6143	74.3514	Subcenter	410	Yes	Yes	No	No	1	676	234	NA	NA	2.37193	285	1.64878	NA	NA	NA	NA	0.821053	0.570732	NA	NA	NA
Facility 178	Surankote	33.6815	74.2226	Subcenter	2225	Yes	Yes	No	No	2	1500	393	NA	NA	5.26316	285	0.674157	NA	NA	NA	NA	1.37895	0.176629	NA	NA	NA
Facility 179	Surankote	33.7379	74.2666	Subcenter	2966	Yes	Yes	No	No	2	1750	652	NA	NA	6.14035	285	0.59002	NA	NA	NA	NA	2.28772	0.219825	NA	NA	NA
Facility 180	Surankote	33.7638	74.2054	Subcenter	1475	Yes	Yes	No	No	1	503	273	NA	NA	1.76491	285	0.341017	NA	NA	NA	NA	0.957895	0.185085	NA	NA	NA
Facility 181	Mandi	33.8898	74.2897	Subcenter	1356	Yes	Yes	Yes	No	2	621	354	17	NA	2.17895	285	0.457965	NA	NA	0.0596491	0.0125369	1.24211	0.261062	NA	NA	NA
Facility 182	Surankote	33.7007	74.2453	Subcenter	1815	Yes	Yes	No	No	3	1162	540	NA	NA	4.07719	285	0.64022	NA	NA	NA	NA	1.89474	0.297521	NA	NA	NA
Facility 183	Mandi	33.8065	74.2047	Subcenter	1600	Yes	Yes	No	No	2	801	560	NA	NA	2.81053	285	0.500625	NA	NA	NA	NA	1.96491	0.35	NA	NA	NA
																										#REF!
																										#REF!
																										#REF!
																										#REF!
																										#REF!
																										#REF!
																										#REF!
																										#REF!
																										#REF!
																										#REF!
																										#REF!
																										#REF!
																										#REF!
																										#REF!
																										#REF!
																										#REF!
																										#REF!
																										#REF!
																										#REF!
																										#REF!
																										#REF!
																										#REF!
																										#REF!
																										#REF!
																										#REF!
																										#REF!
																										#REF!
																										#REF!
																										#REF!
																										#REF!
																										#REF!
																										#REF!
																										#REF!
																										#REF!
																										#REF!
																										#REF!
																										#REF!
																										#REF!
																										#REF!
																										#REF!
																										#REF!
																										#REF!
																										#REF!
																										#REF!
																										#REF!
																										#REF!
																										#REF!
																										#REF!
																										#REF!
																										#REF!
																										#REF!
																										#REF!
																										#REF!
																										#REF!
																										#REF!
																										#REF!
																										#REF!
																										#REF!
																										#REF!
																										#REF!
																										#REF!
																										#REF!
																										#REF!
																										#REF!
																										#REF!
																										#REF!
																										#REF!
																										#REF!
																										#REF!
																										#REF!
																										#REF!
																										#REF!
																										#REF!
																										#REF!
																										#REF!
																										#REF!
																										#REF!
																										#REF!
																										#REF!
																										#REF!
																										#REF!
																										#REF!
																										#REF!
																										#REF!
																										#REF!
																										#REF!
																										#REF!
																										#REF!
																										#REF!
																										#REF!
																										#REF!
																										#REF!
																										#REF!
																										#REF!
																										#REF!
																										#REF!
																										#REF!
																										#REF!
																										#REF!
																										#REF!
																										#REF!
																										#REF!
																										#REF!
																										#REF!
																										#REF!
																										#REF!
																										#REF!
																										#REF!
																										#REF!
																										#REF!
																										#REF!
																										#REF!
																										#REF!
																										#REF!
																										#REF!
																										#REF!
																										#REF!
																										#REF!
																										#REF!
																										#REF!
																										#REF!
																										#REF!
																										#REF!
																										#REF!
																										#REF!
																										#REF!
																										#REF!
																										#REF!
																										#REF!
																										#REF!
																										#REF!
																										#REF!
																										#REF!
																										#REF!
																										#REF!
																										#REF!
																										#REF!
																										#REF!
																										#REF!
																										#REF!
																										#REF!
																										#REF!
																										#REF!
																										#REF!
																										#REF!
																										#REF!
																										#REF!
																										#REF!
																										#REF!
																										#REF!
																										#REF!
																										#REF!
																										#REF!
																										#REF!
																										#REF!
																										#REF!
																										#REF!
																										#REF!
																										#REF!
																										#REF!
																										#REF!
																										#REF!
																										#REF!
																										#REF!
																										#REF!
																										#REF!
																										#REF!
																										#REF!
																										#REF!
																										#REF!
																										#REF!
																										#REF!
																										#REF!
																										#REF!
																										#REF!
																										#REF!
																										#REF!
																										#REF!
																										#REF!
																										#REF!
																										#REF!
																										#REF!
																										#REF!
																										#REF!
																										#REF!
																										#REF!
																										#REF!
																										#REF!
																										#REF!
																										#REF!
																										#REF!
																										#REF!
																										#REF!
																										#REF!
																										#REF!
																										#REF!
																										#REF!
																										#REF!
																										#REF!
																										#REF!
																										#REF!
																										#REF!
																										#REF!
																										#REF!
																										#REF!
																										#REF!
																										#REF!
																										#REF!
																										#REF!
																										#REF!
																										#REF!
																										#REF!
																										#REF!
																										#REF!
																										#REF!
																										#REF!
																										#REF!
																										#REF!
																										#REF!
																										#REF!
																										#REF!
																										#REF!
																										#REF!
																										#REF!
																										#REF!
																										#REF!
																										#REF!
																										#REF!
																										#REF!
																										#REF!
																										#REF!
																										#REF!
																										#REF!
																										#REF!
																										#REF!
																										#REF!
																										#REF!
																										#REF!
																										#REF!
																										#REF!
																										#REF!
																										#REF!
																										#REF!
																										#REF!
																										#REF!
																										#REF!
																										#REF!
																										#REF!
																										#REF!
																										#REF!
																										#REF!
																										#REF!
																										#REF!
																										#REF!
																										#REF!
																										#REF!
																										#REF!
																										#REF!
																										#REF!
																										#REF!
																										#REF!
																										#REF!
																										#REF!
																										#REF!
																										#REF!
																										#REF!
																										#REF!
																										#REF!
																										#REF!
																										#REF!
																										#REF!
																										#REF!
																										#REF!
																										#REF!
																										#REF!
																										#REF!
																										#REF!
																										#REF!
																										#REF!
																										#REF!
																										#REF!
																										#REF!
																										#REF!
																										#REF!
																										#REF!
																										#REF!
																										#REF!
																										#REF!
																										#REF!
																										#REF!
																										#REF!
																										#REF!
																										#REF!
																										#REF!
																										#REF!
																										#REF!
																										#REF!
																										#REF!
																										#REF!
																										#REF!
																										#REF!
																										#REF!
																										#REF!
																										#REF!
																										#REF!
																										#REF!
																										#REF!
																										#REF!
																										#REF!
																										#REF!
																										#REF!
																										#REF!
																										#REF!
																										#REF!
																										#REF!
																										#REF!
																										#REF!
																										#REF!
																										#REF!
																										#REF!
																										#REF!
																										#REF!
																										#REF!
																										#REF!
																										#REF!
																										#REF!
																										#REF!
																										#REF!
																										#REF!
																										#REF!
																										#REF!
																										#REF!
																										#REF!
																										#REF!
																										#REF!
																										#REF!
																										#REF!
																										#REF!
																										#REF!
																										#REF!
																										#REF!
																										#REF!
																										#REF!
																										#REF!
																										#REF!
																										#REF!
																										#REF!
																										#REF!
																										#REF!
																										#REF!
																										#REF!
																										#REF!
																										#REF!
																										#REF!
																										#REF!
																										#REF!
																										#REF!
																										#REF!
																										#REF!
																										#REF!
																										#REF!
																										#REF!
																										#REF!
																										#REF!
																										#REF!
																										#REF!
																										#REF!
																										#REF!
																										#REF!
																										#REF!
																										#REF!
																										#REF!
																										#REF!
																										#REF!
																										#REF!
																										#REF!
																										#REF!
																										#REF!
																										#REF!
																										#REF!
																										#REF!
																										#REF!
																										#REF!
																										#REF!
																										#REF!
																										#REF!
																										#REF!
																										#REF!
																										#REF!
																										#REF!
																										#REF!
																										#REF!
																										#REF!
																										#REF!
																										#REF!
																										#REF!
																										#REF!
																										#REF!
																										#REF!
																										#REF!
																										#REF!
																										#REF!
																										#REF!
																										#REF!
																										#REF!
																										#REF!
																										#REF!
																										#REF!
																										#REF!
																										#REF!
																										#REF!
																										#REF!
																										#REF!
																										#REF!
																										#REF!
																										#REF!
																										#REF!
																										#REF!
																										#REF!
																										#REF!
																										#REF!
																										#REF!
																										#REF!
																										#REF!
																										#REF!
																										#REF!
																										#REF!
																										#REF!
																										#REF!
																										#REF!
																										#REF!
																										#REF!
																										#REF!
																										#REF!
																										#REF!
																										#REF!
																										#REF!
																										#REF!
																										#REF!
																										#REF!
																										#REF!
																										#REF!
																										#REF!
																										#REF!
																										#REF!
																										#REF!
																										#REF!
																										#REF!
																										#REF!
																										#REF!
																										#REF!
																										#REF!
																										#REF!
																										#REF!
																										#REF!
																										#REF!
																										#REF!
																										#REF!
																										#REF!
																										#REF!
																										#REF!
																										#REF!
																										#REF!
																										#REF!
																										#REF!
																										#REF!
																										#REF!
																										#REF!
																										#REF!
																										#REF!
																										#REF!
																										#REF!
																										#REF!
																										#REF!
																										#REF!
																										#REF!
																										#REF!
																										#REF!
																										#REF!
																										#REF!
																										#REF!
																										#REF!
																										#REF!
																										#REF!
																										#REF!
																										#REF!
																										#REF!
																										#REF!
																										#REF!
																										#REF!
																										#REF!
																										#REF!
																										#REF!
																										#REF!
																										#REF!
																										#REF!
																										#REF!
																										#REF!
																										#REF!
																										#REF!
																										#REF!
																										#REF!
																										#REF!
																										#REF!
																										#REF!
																										#REF!
																										#REF!
																										#REF!
																										#REF!
																										#REF!
																										#REF!
																										#REF!
																										#REF!
																										#REF!
																										#REF!
																										#REF!
																										#REF!
																										#REF!
																										#REF!
																										#REF!
																										#REF!
																										#REF!
																										#REF!
																										#REF!
																										#REF!
																										#REF!
																										#REF!
																										#REF!
																										#REF!
																										#REF!
																										#REF!
																										#REF!
																										#REF!
																										#REF!
																										#REF!
																										#REF!
																										#REF!
																										#REF!
																										#REF!
																										#REF!
																										#REF!
																										#REF!
																										#REF!
																										#REF!
																										#REF!
																										#REF!
																										#REF!
																										#REF!
																										#REF!
																										#REF!
																										#REF!
																										#REF!
																										#REF!
																										#REF!
																										#REF!
																										#REF!
																										#REF!
																										#REF!
																										#REF!
																										#REF!
																										#REF!
																										#REF!
																										#REF!
																										#REF!
																										#REF!
																										#REF!
																										#REF!
																										#REF!
																										#REF!
																										#REF!
																										#REF!
																										#REF!
																										#REF!
																										#REF!
																										#REF!
																										#REF!
																										#REF!
																										#REF!
																										#REF!
																										#REF!
																										#REF!
																										#REF!
																										#REF!
																										#REF!
																										#REF!
																										#REF!
																										#REF!
																										#REF!
																										#REF!
																										#REF!
																										#REF!
																										#REF!
																										#REF!
																										#REF!
																										#REF!
																										#REF!
																										#REF!
																										#REF!
																										#REF!
																										#REF!
																										#REF!
																										#REF!
																										#REF!
																										#REF!
																										#REF!
																										#REF!
																										#REF!
																										#REF!
																										#REF!
																										#REF!
																										#REF!
																										#REF!
																										#REF!
																										#REF!
																										#REF!
																										#REF!
																										#REF!
																										#REF!
																										#REF!
																										#REF!
																										#REF!
																										#REF!
																										#REF!
																										#REF!
																										#REF!
																										#REF!
																										#REF!
																										#REF!
																										#REF!
																										#REF!
																										#REF!
																										#REF!
																										#REF!
																										#REF!
																										#REF!
																										#REF!
																										#REF!
																										#REF!
																										#REF!
																										#REF!
																										#REF!
																										#REF!
																										#REF!
																										#REF!
																										#REF!
																										#REF!
																										#REF!
																										#REF!
																										#REF!
																										#REF!
																										#REF!
																										#REF!
																										#REF!
																										#REF!
																										#REF!
																										#REF!
																										#REF!
																										#REF!
																										#REF!
																										#REF!
																										#REF!
																										#REF!
																										#REF!
																										#REF!
																										#REF!
																										#REF!
																										#REF!
																										#REF!
																										#REF!
																										#REF!
																										#REF!
																										#REF!
																										#REF!
																										#REF!
																										#REF!
																										#REF!
																										#REF!
																										#REF!
																										#REF!
																										#REF!
																										#REF!
																										#REF!
																										#REF!
																										#REF!
																										#REF!
																										#REF!
																										#REF!
																										#REF!
																										#REF!
																										#REF!
																										#REF!
																										#REF!
																										#REF!
																										#REF!
																										#REF!
																										#REF!
																										#REF!
																										#REF!
																										#REF!
																										#REF!
																										#REF!
																										#REF!
																										#REF!
																										#REF!
																										#REF!
																										#REF!
																										#REF!
																										#REF!
																										#REF!
																										#REF!
																										#REF!
																										#REF!
																										#REF!
																										#REF!
																										#REF!
																										#REF!
																										#REF!
																										#REF!
																										#REF!
																										#REF!
																										#REF!
																										#REF!
																										#REF!
																										#REF!
																										#REF!
																										#REF!
																										#REF!
																										#REF!
																										#REF!
																										#REF!
																										#REF!
																										#REF!
																										#REF!
																										#REF!
																										#REF!
																										#REF!
																										#REF!
																										#REF!
																										#REF!
																										#REF!
																										#REF!
																										#REF!
																										#REF!
																										#REF!
																										#REF!
																										#REF!
																										#REF!
																										#REF!
																										#REF!
																										#REF!
																										#REF!
																										#REF!
																										#REF!
																										#REF!
																										#REF!
																										#REF!
																										#REF!
																										#REF!
																										#REF!
																										#REF!
																										#REF!
																										#REF!
																										#REF!
																										#REF!
																										#REF!
																										#REF!
																										#REF!
																										#REF!
																										#REF!
																										#REF!
																										#REF!
																										#REF!
																										#REF!
																										#REF!
																										#REF!
																										#REF!
																										#REF!
																										#REF!
																										#REF!
																										#REF!
																										#REF!
																										#REF!
																										#REF!
																										#REF!
																										#REF!
																										#REF!
																										#REF!
																										#REF!
																										#REF!
																										#REF!
																										#REF!
																										#REF!
																										#REF!
																										#REF!
																										#REF!
																										#REF!
																										#REF!
																										#REF!
																										#REF!
																										#REF!
																										#REF!
																										#REF!
																										#REF!
																										#REF!
																										#REF!
																										#REF!
																										#REF!
																										#REF!
																										#REF!
																										#REF!
																										#REF!
																										#REF!
																										#REF!
																										#REF!
																										#REF!
																										#REF!
																										#REF!
																										#REF!
																										#REF!
																										#REF!
																										#REF!
																										#REF!
																										#REF!
																										#REF!
																										#REF!
																										#REF!
																										#REF!
																										#REF!
																										#REF!
																										#REF!
																										#REF!
																										#REF!
																										#REF!
																										#REF!
																										#REF!
																										#REF!
																										#REF!
																										#REF!
																										#REF!
																										#REF!
																										#REF!
																										#REF!
																										#REF!
																										#REF!
																										#REF!
																										#REF!
																										#REF!
																										#REF!
																										#REF!
																										#REF!
																										#REF!
																										#REF!
																										#REF!
																										#REF!
																										#REF!
																										#REF!
																										#REF!
																										#REF!
																										#REF!
																										#REF!
																										#REF!
																										#REF!
																										#REF!
																										#REF!
																										#REF!
																										#REF!
																										#REF!
																										#REF!
																										#REF!
																										#REF!
																										#REF!
																										#REF!
																										#REF!
																										#REF!
																										#REF!
																										#REF!
																										#REF!
																										#REF!
																										#REF!
																										#REF!
																										#REF!
																										#REF!
																										#REF!
																										#REF!
																										#REF!
																										#REF!
																										#REF!
																										#REF!
																										#REF!
																										#REF!
																										#REF!
																										#REF!
																										#REF!
																										#REF!
																										#REF!
																										#REF!
																										#REF!
																										#REF!
																										#REF!
																										#REF!
																										#REF!
																										#REF!
																										#REF!
																										#REF!
																										#REF!
																										#REF!
																										#REF!
																										#REF!
																										#REF!
																										#REF!
																										#REF!
																										#REF!
																										#REF!
																										#REF!
																										#REF!
																										#REF!
																										#REF!
																										#REF!
																										#REF!
																										#REF!
																										#REF!
																										#REF!
																										#REF!
																										#REF!
																										#REF!
																										#REF!
																										#REF!
																										#REF!
																										#REF!
																										#REF!
																										#REF!
																										#REF!
																										#REF!
																										#REF!
																										#REF!
																										#REF!
																										#REF!
																										#REF!
																										#REF!
																										#REF!
																										#REF!
																										#REF!
																										#REF!
																										#REF!
																										#REF!
																										#REF!
																										#REF!
																										#REF!
																										#REF!
																										#REF!
																										#REF!
																										#REF!
																										#REF!
																										#REF!
																										#REF!
																										#REF!
																										#REF!
																										#REF!
																										#REF!
																										#REF!
																										#REF!
																										#REF!
																										#REF!
																										#REF!
																										#REF!
																										#REF!
																										#REF!
																										#REF!
																										#REF!
																										#REF!
																										#REF!
																										#REF!
																										#REF!
																										#REF!
																										#REF!
																										#REF!
																										#REF!
																										#REF!
																										#REF!
																										#REF!
																										#REF!
																										#REF!
																										#REF!
																										#REF!
																										#REF!
																										#REF!
																										#REF!
																										#REF!
																										#REF!
																										#REF!
																										#REF!
																										#REF!
																										#REF!
																										#REF!
																										#REF!
																										#REF!
																										#REF!
																										#REF!
																										#REF!
																										#REF!
																										#REF!
																										#REF!
																										#REF!
																										#REF!
																										#REF!
																										#REF!
																										#REF!
																										#REF!
																										#REF!
																										#REF!
																										#REF!
																										#REF!
																										#REF!
																										#REF!
																										#REF!
																										#REF!
																										#REF!
																										#REF!
																										#REF!
																										#REF!
																										#REF!
																										#REF!
																										#REF!
																										#REF!
																										#REF!
																										#REF!
																										#REF!
																										#REF!
																										#REF!
																										#REF!
																										#REF!
																										#REF!
																										#REF!
																										#REF!
																										#REF!
																										#REF!
																										#REF!
																										#REF!
																										#REF!
																										#REF!
																										#REF!
																										#REF!
																										#REF!
																										#REF!
																										#REF!
																										#REF!
																										#REF!
																										#REF!
																										#REF!
																										#REF!
																										#REF!
																										#REF!
																										#REF!
																										#REF!
																										#REF!
																										#REF!
																										#REF!
																										#REF!
																										#REF!
																										#REF!
																										#REF!
																										#REF!
																										#REF!
																										#REF!
																										#REF!
																										#REF!
																										#REF!
																										#REF!
																										#REF!
																										#REF!
																										#REF!
																										#REF!
																										#REF!
																										#REF!
																										#REF!
																										#REF!
																										#REF!
																										#REF!
																										#REF!
																										#REF!
																										#REF!
																										#REF!
																										#REF!
																										#REF!
																										#REF!
																										#REF!
																										#REF!
																										#REF!
																										#REF!
																										#REF!
																										#REF!
																										#REF!
																										#REF!
																										#REF!
																										#REF!
																										#REF!
																										#REF!
																										#REF!
																										#REF!
																										#REF!
																										#REF!
																										#REF!
																										#REF!
																										#REF!
																										#REF!
																										#REF!
																										#REF!
																										#REF!
																										#REF!
																										#REF!
																										#REF!
																										#REF!
																										#REF!
																										#REF!
																										#REF!
																										#REF!
																										#REF!
																										#REF!
																										#REF!
																										#REF!
																										#REF!
																										#REF!
																										#REF!
																										#REF!
																										#REF!
																										#REF!
																										#REF!
																										#REF!
																										#REF!
																										#REF!
																										#REF!
																										#REF!
																										#REF!
																										#REF!
																										#REF!
																										#REF!
																										#REF!
																										#REF!
																										#REF!
																										#REF!
																										#REF!
																										#REF!
																										#REF!
																										#REF!
																										#REF!
																										#REF!
																										#REF!
																										#REF!
																										#REF!
																										#REF!
																										#REF!
																										#REF!
																										#REF!
																										#REF!
																										#REF!
																										#REF!
																										#REF!
																										#REF!
																										#REF!
																										#REF!
																										#REF!
																										#REF!
																										#REF!
																										#REF!
																										#REF!
																										#REF!
																										#REF!
																										#REF!
																										#REF!
																										#REF!
																										#REF!
																										#REF!
																										#REF!
																										#REF!
																										#REF!
																										#REF!
																										#REF!
																										#REF!
																										#REF!
																										#REF!
																										#REF!
																										#REF!
																										#REF!
																										#REF!
																										#REF!
																										#REF!
																										#REF!
																										#REF!
																										#REF!
																										#REF!
																										#REF!
																										#REF!
																										#REF!
																										#REF!
																										#REF!
																										#REF!
																										#REF!
																										#REF!
																										#REF!
																										#REF!
																										#REF!
																										#REF!
																										#REF!
																										#REF!
																										#REF!
																										#REF!
																										#REF!
																										#REF!
																										#REF!
																										#REF!
																										#REF!
																										#REF!
																										#REF!
																										#REF!
																										#REF!
																										#REF!
																										#REF!
																										#REF!
																										#REF!
																										#REF!
																										#REF!
																										#REF!
																										#REF!
																										#REF!
																										#REF!
																										#REF!
																										#REF!
																										#REF!
																										#REF!
																										#REF!
																										#REF!
																										#REF!
																										#REF!
																										#REF!
																										#REF!
																										#REF!
																										#REF!
																										#REF!
																										#REF!
																										#REF!
																										#REF!
																										#REF!
																										#REF!
																										#REF!
																										#REF!
																										#REF!
																										#REF!
																										#REF!
																										#REF!
																										#REF!
																										#REF!
																										#REF!
																										#REF!
																										#REF!
																										#REF!
																										#REF!
																										#REF!
																										#REF!
																										#REF!
																										#REF!
																										#REF!
																										#REF!
																										#REF!
																										#REF!
																										#REF!
																										#REF!
																										#REF!
																										#REF!
																										#REF!
																										#REF!
																										#REF!
																										#REF!
																										#REF!
																										#REF!
																										#REF!
																										#REF!
																										#REF!
																										#REF!
																										#REF!
																										#REF!
																										#REF!
																										#REF!
																										#REF!
																										#REF!
																										#REF!
																										#REF!
																										#REF!
																										#REF!
																										#REF!
																										#REF!
																										#REF!
																										#REF!
																										#REF!
																										#REF!
																										#REF!
																										#REF!
																										#REF!
																										#REF!
																										#REF!
																										#REF!
																										#REF!
																										#REF!
																										#REF!
																										#REF!
																										#REF!
																										#REF!
																										#REF!
																										#REF!
																										#REF!
																										#REF!
																										#REF!
																										#REF!
																										#REF!
																										#REF!
																										#REF!
																										#REF!
																										#REF!
																										#REF!
																										#REF!
																										#REF!
																										#REF!
																										#REF!
																										#REF!
																										#REF!
																										#REF!
																										#REF!
																										#REF!
																										#REF!
																										#REF!
																										#REF!
																										#REF!
																										#REF!
																										#REF!
																										#REF!
																										#REF!
																										#REF!
																										#REF!
																										#REF!
																										#REF!
																										#REF!
																										#REF!
																										#REF!
																										#REF!
																										#REF!
																										#REF!
																										#REF!
																										#REF!
																										#REF!
																										#REF!
																										#REF!
																										#REF!
																										#REF!
																										#REF!
																										#REF!
																										#REF!
																										#REF!
																										#REF!
																										#REF!
																										#REF!
																										#REF!
																										#REF!
																										#REF!
																										#REF!
																										#REF!
																										#REF!
																										#REF!
																										#REF!
																										#REF!
																										#REF!
																										#REF!
																										#REF!
																										#REF!
																										#REF!
																										#REF!
																										#REF!
																										#REF!
																										#REF!
																										#REF!
																										#REF!
																										#REF!
																										#REF!
																										#REF!
																										#REF!
																										#REF!
																										#REF!
																										#REF!
																										#REF!
																										#REF!
																										#REF!
																										#REF!
																										#REF!
																										#REF!
																										#REF!
																										#REF!
																										#REF!
																										#REF!
																										#REF!
																										#REF!
																										#REF!
																										#REF!
																										#REF!
																										#REF!
																										#REF!
																										#REF!
																										#REF!
																										#REF!
																										#REF!
																										#REF!
																										#REF!
																										#REF!
																										#REF!
																										#REF!
																										#REF!
																										#REF!
																										#REF!
																										#REF!
																										#REF!
																										#REF!
																										#REF!
																										#REF!
																										#REF!
																										#REF!
																										#REF!
																										#REF!
																										#REF!
																										#REF!
																										#REF!
																										#REF!
																										#REF!
																										#REF!
																										#REF!
																										#REF!
																										#REF!
																										#REF!
																										#REF!
																										#REF!
																										#REF!
																										#REF!
																										#REF!
																										#REF!
																										#REF!
																										#REF!
																										#REF!
																										#REF!
																										#REF!
																										#REF!
																										#REF!
																										#REF!
																										#REF!
																										#REF!
																										#REF!
																										#REF!
																										#REF!
																										#REF!
																										#REF!
																										#REF!
																										#REF!
																										#REF!
																										#REF!
																										#REF!
																										#REF!
																										#REF!
																										#REF!
																										#REF!
																										#REF!
																										#REF!
																										#REF!
																										#REF!
																										#REF!
																										#REF!
																										#REF!
																										#REF!
																										#REF!
																										#REF!
																										#REF!
																										#REF!
																										#REF!
																										#REF!
																										#REF!
																										#REF!
																										#REF!
																										#REF!
																										#REF!
																										#REF!
																										#REF!
																										#REF!
																										#REF!
																										#REF!
																										#REF!
																										#REF!
																										#REF!
																										#REF!
																										#REF!
																										#REF!
																										#REF!
																										#REF!
																										#REF!
																										#REF!
																										#REF!
																										#REF!
																										#REF!
																										#REF!
																										#REF!
																										#REF!
																										#REF!
																										#REF!
																										#REF!
																										#REF!
																										#REF!
																										#REF!
																										#REF!
																										#REF!
																										#REF!
																										#REF!
																										#REF!
																										#REF!
																										#REF!
																										#REF!
																										#REF!
																										#REF!
																										#REF!
																										#REF!
																										#REF!
																										#REF!
																										#REF!
																										#REF!
																										#REF!
																										#REF!
																										#REF!
																										#REF!
																										#REF!
																										#REF!
																										#REF!
																										#REF!
																										#REF!
																										#REF!
																										#REF!
																										#REF!
																										#REF!
																										#REF!
																										#REF!
																										#REF!
																										#REF!
																										#REF!
																										#REF!
																										#REF!
																										#REF!
																										#REF!
																										#REF!
																										#REF!
																										#REF!
																										#REF!
																										#REF!
																										#REF!
																										#REF!
																										#REF!
																										#REF!
																										#REF!
																										#REF!
																										#REF!
																										#REF!
																										#REF!
																										#REF!
																										#REF!
																										#REF!
																										#REF!
																										#REF!
																										#REF!
																										#REF!
																										#REF!
																										#REF!
																										#REF!
																										#REF!
																										#REF!
																										#REF!
																										#REF!
																										#REF!
																										#REF!
																										#REF!
																										#REF!
																										#REF!
																										#REF!
																										#REF!
																										#REF!
																										#REF!
																										#REF!
																										#REF!
																										#REF!
																										#REF!
																										#REF!
																										#REF!
																										#REF!
																										#REF!
																										#REF!
																										#REF!
																										#REF!
																										#REF!
																										#REF!
																										#REF!
																										#REF!
																										#REF!
																										#REF!
																										#REF!
																										#REF!
																										#REF!
																										#REF!
																										#REF!
																										#REF!
																										#REF!
																										#REF!
																										#REF!
																										#REF!
																										#REF!
																										#REF!
																										#REF!
																										#REF!
																										#REF!
																										#REF!
																										#REF!
																										#REF!
																										#REF!
																										#REF!
																										#REF!
																										#REF!
																										#REF!
																										#REF!
																										#REF!
																										#REF!
																										#REF!
																										#REF!
																										#REF!
																										#REF!
																										#REF!
																										#REF!
																										#REF!
																										#REF!
																										#REF!
																										#REF!
																										#REF!
																										#REF!
																										#REF!
																										#REF!
																										#REF!
																										#REF!
																										#REF!
																										#REF!
																										#REF!
																										#REF!
																										#REF!
																										#REF!
																										#REF!
																										#REF!
																										#REF!
																										#REF!
																										#REF!
																										#REF!
																										#REF!
																										#REF!
																										#REF!
																										#REF!
																										#REF!
																										#REF!
																										#REF!
																										#REF!
																										#REF!
																										#REF!
																										#REF!
																										#REF!
																										#REF!
																										#REF!
																										#REF!
																										#REF!
																										#REF!
																										#REF!
																										#REF!
																										#REF!
																										#REF!
																										#REF!
																										#REF!
																										#REF!
																										#REF!
																										#REF!
																										#REF!
																										#REF!
																										#REF!
																										#REF!
																										#REF!
																										#REF!
																										#REF!
																										#REF!
																										#REF!
																										#REF!
																										#REF!
																										#REF!
																										#REF!
																										#REF!
																										#REF!
																										#REF!
																										#REF!
																										#REF!
																										#REF!
																										#REF!
																										#REF!
																										#REF!
																										#REF!
																										#REF!
																										#REF!
																										#REF!
																										#REF!
																										#REF!
																										#REF!
																										#REF!
																										#REF!
																										#REF!
																										#REF!
																										#REF!
																										#REF!
																										#REF!
																										#REF!
																										#REF!
																										#REF!
																										#REF!
																										#REF!
																										#REF!
																										#REF!
																										#REF!
																										#REF!
																										#REF!
																										#REF!
																										#REF!
																										#REF!
																										#REF!
																										#REF!
																										#REF!
																										#REF!
																										#REF!
																										#REF!
																										#REF!
																										#REF!
																										#REF!
																										#REF!
																										#REF!
																										#REF!
																										#REF!
																										#REF!
																										#REF!
																										#REF!
																										#REF!
																										#REF!
																										#REF!
																										#REF!
																										#REF!
																										#REF!
																										#REF!
																										#REF!
																										#REF!
																										#REF!
																										#REF!
																										#REF!
																										#REF!
																										#REF!
																										#REF!
																										#REF!
																										#REF!
																										#REF!
																										#REF!
																										#REF!
																										#REF!
																										#REF!
																										#REF!
																										#REF!
																										#REF!
																										#REF!
																										#REF!
																										#REF!
																										#REF!
																										#REF!
																										#REF!
																										#REF!
																										#REF!
																										#REF!
																										#REF!
																										#REF!
																										#REF!
																										#REF!
																										#REF!
																										#REF!
																										#REF!
																										#REF!
																										#REF!
																										#REF!
																										#REF!
																										#REF!
																										#REF!
																										#REF!
																										#REF!
																										#REF!
																										#REF!
																										#REF!
																										#REF!
																										#REF!
																										#REF!
																										#REF!
																										#REF!
																										#REF!
																										#REF!
																										#REF!
																										#REF!
																										#REF!
																										#REF!
																										#REF!
																										#REF!
																										#REF!
																										#REF!
																										#REF!
																										#REF!
[truncated: 1,046,576+ more rows]
